# Supplementary material for: The Cationic Amphiphilic Drug Hexamethylene Amiloride Eradicates Bulk Breast Cancer Cells and Therapy-Resistant Subpopulations with Similar Efficiencies
Source: Cancers (Basel). 2022 Feb 14;14(4):949. doi: 10.3390/cancers14040949 (PMC8869814; doi:10.3390/cancers14040949)
Supplement: Supplementary file 1 [file cancers-14-00949-s001.zip]

Archive with 1 entries (1 files):
- cancers-1561611-Supplementary Materials.pdf
